# Supplementary material for: When the Mind Meets the Ear: A Scoping Review on Tinnitus and Clinically Measured Psychiatric Comorbidities
Source: J Clin Med. 2025 May 28;14(11):3785. doi: 10.3390/jcm14113785 (PMC12155966; doi:10.3390/jcm14113785)
Supplement: Supplementary file 1 [file jcm-14-03785-s001.zip]

Archive with 1 entries (1 files):
- jcm-3598700-supplementary.pdf
